# Supplementary material for: Three-month antibody persistence of a bivalent Omicron-containing booster vaccine against COVID-19
Source: Nat Commun. 2023 Aug 23;14:5125. doi: 10.1038/s41467-023-38892-w (PMC10447540; doi:10.1038/s41467-023-38892-w)
Supplement: Supplementary file 3 — Source Data [file 41467_2023_38892_MOESM3_ESM.xlsx]

## Sheet: Figure 1 source data
Omicron BA.1
Timepoint	All participants mRNA-1273			All participants mRNA-1273.214			SARS-CoV-2-negative mRNA-1273			SARS-CoV-2-negative mRNA-1273.214			SARS-CoV-2-positive mRNA-1273			SARS-CoV-2-positive mRNA-1273.214
	Mean	Upper limit	Lower limit	Mean	Upper limit	Lower limit	Mean	Upper limit	Lower limit	Mean	Upper limit	Lower limit	Mean	Upper limit	Lower limit	Mean	Upper limit	Lower limit
Pre-booster	509.9	602.5	431.5	431.1	499.9	371.7	329.5	387.9	280	297.6	342.8	258.4	1585.3	2264.1	1110.1	1614.6	2267.7	1149.7
Day 29	1929.8	2219.3	1678	3062.7	3501	2679.2	1468.7	1703.6	1266.2	2366.6	2710.7	2066.2	3883.3	5227.1	2885	7676.2	10488.1	5618.2
Day 91	828.4	957.5	716.8	1208.4	1380.5	1057.7	624.2	730.9	533.1	964.4	1114.7	834.4	1708.3	2294.8	1271.7	2651.3	3464.9	2028.7
Ancestral SARS-CoV-2 (D614G)
Timepoint	All participants mRNA-1273			All participants mRNA-1273.214			SARS-CoV-2-negative mRNA-1273			SARS-CoV-2-negative mRNA-1273.214			SARS-CoV-2-positive mRNA-1273			SARS-CoV-2-positive mRNA-1273.214
	Mean	Upper limit	Lower limit	Mean	Upper limit	Lower limit	Mean	Upper limit	Lower limit	Mean	Upper limit	Lower limit	Mean	Upper limit	Lower limit	Mean	Upper limit	Lower limit
Pre-booster	1941	2188.4	1721.5	1601.7	1807.6	1419.1	1515.4	1704.2	1347.5	1265.9	1431	1119.9	3649.5	4828.2	2758.5	3704	4911.7	2793.2
Day 29	6050.2	6696.4	5466.3	6609.5	7361.3	5934.5	5651.4	6317.3	5055.7	5968.1	6700.9	5315.4	6979.3	8720.9	5585.6	9509.7	12310.9	7345.9
Day 91	3801.2	4220.3	3423.8	3763	4158.4	3405.2	3447.1	3889.9	3054.7	3428.3	3837.6	3062.7	4792.2	5939.6	3866.4	5226.7	6417.7	4256.7
0

## Sheet: Figure S5 source data
Ancestral SARS-CoV-2 (D614G)
Timepoint	All participants mRNA-1273			All participants mRNA-1273.214			No prior infection, mRNA-1273			No prior infection, mRNA-1273.214			Prior infection, mRNA-1273			Prior infection, mRNA-1273.214
	Mean	Upper limit	Lower limit	Mean	Upper limit	Lower limit	Mean	Upper limit	Lower limit	Mean	Upper limit	Lower limit	Mean	Upper limit	Lower limit	Mean	Upper limit	Lower limit
Pre-booster	1941	2188.4	1721.5	1601.7	1807.6	1419.1	1515.4	1704.2	1347.5	1265.9	1431	1119.9	3649.5	4828.2	2758.5	3704	4911.7	2793.2
Day 29	6050.2	6696.4	5466.3	6609.5	7361.3	5934.5	5651.4	6317.3	5055.7	5968.1	6700.9	5315.4	6979.3	8720.9	5585.6	9509.7	12310.9	7345.9
Day 91	3801.2	4220.3	3423.8	3763	4158.4	3405.2	3447.1	3889.9	3054.7	3428.3	3837.6	3062.7	4792.2	5939.6	3866.4	5226.7	6417.7	4256.7

## Sheet: Figure S6 source data
Omicron BA.1
Timepoint	All participants mRNA-1273			All participants mRNA-1273.214			≥18 to <65 years, mRNA-1273			≥18 to <65 years, mRNA-1273.214			≥65 years, mRNA-1273			≥65 years, mRNA-1273.214
	Mean	Upper limit	Lower limit	Mean	Upper limit	Lower limit	Mean	Upper limit	Lower limit	Mean	Upper limit	Lower limit	Mean	Upper limit	Lower limit	Mean	Upper limit	Lower limit
Pre-booster	330	388	280	298	343	258	296	370	237	283	338	238	373	475	294	319	404	252
Day 29	1469	1704	1266	2367	2711	2066	1226	1492	1007	2220	2639	1867	1811	2262	1450	2590	3227	2079
Day 91	624	731	533	964	1115	834	560	701	447	922	1120	758	702	876	563	1029	1278	828
Ancestral SARS-CoV-2 (D614G)
Timepoint	All participants mRNA-1273			All participants mRNA-1273.214			≥18 to <65 years, mRNA-1273			≥18 to <65 years, mRNA-1273.214			≥65 years, mRNA-1273			≥65 years, mRNA-1273.214
	Mean	Upper limit	Lower limit	Mean	Upper limit	Lower limit	Mean	Upper limit	Lower limit	Mean	Upper limit	Lower limit	Mean	Upper limit	Lower limit	Mean	Upper limit	Lower limit
Pre-booster	1515.4	1704.2	1347.5	1265.9	1431	1119.9	1293.9	1500	1116.2	1110.9	1287.2	958.8	1819.7	2186.9	1514.1	1521.9	1874.8	1235.4
Day 29	5651.4	6317.3	5055.7	5968.1	6700.9	5315.4	4489.5	5134.4	3925.7	5187.7	5983.2	4498	7377.9	8775	6203.2	7271.9	8800.7	6008.7
Day 91	3447.1	3889.9	3054.7	3428.3	3837.6	3062.7	2954.2	3464.5	2519	3088.7	3592.7	2655.4	4070.4	4876.5	3397.5	3972.2	4697.9	3358.7

## Sheet: Figure S7 source data
Timepoint	Ancestral, mRNA-1273			Ancestral, mRNA-1273.214			Alpha, mRNA-1273			Alpha, mRNA-1273.214			Gamma, mRNA-1273			Gamma, mRNA-1273.214			Delta, mRNA-1273			Delta, mRNA-1273.214			Omicron BA.1, 1273			Omicron BA.1, mRNA-1273.214
	Mean	Upper limit	Lower limit	Mean	Upper limit	Lower limit	Mean	Upper limit	Lower limit	Mean	Upper limit	Lower limit	Mean	Upper limit	Lower limit	Mean	Upper limit	Lower limit	Mean	Upper limit	Lower limit	Mean	Upper limit	Lower limit	Mean	Upper limit	Lower limit	Mean	Upper limit	Lower limit
Pre-booster	279484	306382	254947	254627	280897	230814	206920	227339	188334	184287	203776	166662	135932	149192	123850	121536	134073	110171	175659	192930	159935	160628	176984	145783	56564.1	62342.6	51321.2	50805.1	56442.1	45731
Day 29	796220	873059	726145	854320	929798	784969	598907	656401	546449	648433	705917	595630	396861	434576	362419	431130	469355	396018	519695	566794	476510	537319	582237	495866	177981	195310	162189	204434	222742	187631
Day 91	476831	524498	433496	526800	578284	479899	372774	411225	337918	417938	459837	379856	247338	272017	224898	280428	308678	254763	346362	381006	314868	387142	425166	352519	114299	126290	103446	130030	143390	117914
